# Supplementary material for: ﻿Gastrochilus jiuzhaigouensis (Orchidaceae, Epidendroideae), a new epiphytic orchid from Jiuzhaigou World Heritage Site, China
Source: PhytoKeys. 2025 Oct 14;265:25–38. doi: 10.3897/phytokeys.265.159138 (PMC12541466; doi:10.3897/phytokeys.265.159138)
Supplement: XML Treatment for Gastrochilus jiuzhaigouensis [file phytokeys.265.159138-treatment1.xml]

<!DOCTYPE tp:taxon-treatment
  PUBLIC "-//TaxonX//DTD Taxonomic Treatment Publishing DTD v0 20100105//EN" "tax-treatment-NSO.dtd">
<tp:taxon-treatment xmlns:tp="http://www.plazi.org/taxpub"><tp:treatment-meta><kwd-group><label>Taxon classification</label><kwd>
                <named-content content-type="kingdom">Plantae</named-content>
              </kwd><kwd>
                <named-content content-type="order">Asparagales</named-content>
              </kwd><kwd>
                <named-content content-type="family">Orchidaceae</named-content>
              </kwd></kwd-group><mixed-citation publication-type="journal"><person-group><name><surname>Zhu</surname><given-names>Da-Lin</given-names></name><name><surname>Zhang</surname><given-names>Jun-Yi</given-names></name><name><surname>Zhang</surname><given-names>Yue</given-names></name><name><surname>Liao</surname><given-names>Min</given-names></name><name><surname>He</surname><given-names>Hai</given-names></name><name><surname>Chen</surname><given-names>Ke</given-names></name><name><surname>Xu</surname><given-names>Bo</given-names></name></person-group><article-title>﻿<italic><tp:taxon-name><tp:taxon-name-part taxon-name-part-type="genus" reg="Gastrochilus">Gastrochilus</tp:taxon-name-part> <tp:taxon-name-part taxon-name-part-type="species" reg="jiuzhaigouensis">jiuzhaigouensis</tp:taxon-name-part></tp:taxon-name></italic> (<tp:taxon-name><tp:taxon-name-part taxon-name-part-type="family">Orchidaceae</tp:taxon-name-part></tp:taxon-name>, <tp:taxon-name><tp:taxon-name-part taxon-name-part-type="subfamily">Epidendroideae</tp:taxon-name-part></tp:taxon-name>), a new epiphytic orchid from Jiuzhaigou World Heritage Site, China</article-title><source>PhytoKeys</source><day>14</day><month>10</month><year>2025</year><volume>265</volume><fpage>25</fpage><lpage>38</lpage><pub-id pub-id-type="doi">10.3897/phytokeys.265.159138</pub-id></mixed-citation></tp:treatment-meta><tp:nomenclature><label>﻿</label><tp:taxon-name><object-id xmlns:xlink="http://www.w3.org/1999/xlink" content-type="arpha" xlink:type="simple">30AC946F-6AC7-5E7E-90A0-077F1AD0670F</object-id>
              <tp:taxon-name-part taxon-name-part-type="genus" reg="Gastrochilus">Gastrochilus</tp:taxon-name-part>
              <tp:taxon-name-part taxon-name-part-type="species" reg="jiuzhaigouensis">jiuzhaigouensis</tp:taxon-name-part>
              <object-id xmlns:xlink="http://www.w3.org/1999/xlink" content-type="ipni" xlink:type="simple">urn:lsid:ipni.org:names:77370514-1</object-id>
            </tp:taxon-name><tp:taxon-authority>Jun Y.Zhang, D.L.Zhu &amp; Y.Zhang</tp:taxon-authority><tp:taxon-status xmlns:xlink="http://www.w3.org/1999/xlink" xlink:type="simple">sp. nov.</tp:taxon-status><xref ref-type="fig" rid="F2">Figs 2D, E</xref><xref ref-type="fig" rid="F3">, 3</xref></tp:nomenclature><tp:treatment-sec sec-type="material" id="SECID0EUYAE"><title>Type.</title><p>China • Sichuan: Jiuzhaigou, Wuhuahai (the Colorful Lake), lake bank trees at border of subalpine mixed coniferous forest, on dieback tree branches, elev. ca. 2,478 m, in flower, 23 April 2024, <italic>Jun-Yi Zhang &amp; Da-Lin Zhu ZJY195</italic> (Holotype CDBI!; Isotype CDBI!).</p></tp:treatment-sec><tp:treatment-sec sec-type="diagnosis" id="SECID0E3YAE"><title>Diagnosis.</title><p>It is most similar to <italic><tp:taxon-name><tp:taxon-name-part taxon-name-part-type="genus" reg="Gastrochilus">G.</tp:taxon-name-part> <tp:taxon-name-part taxon-name-part-type="species" reg="bernhardtianus">bernhardtianus</tp:taxon-name-part></tp:taxon-name></italic>, but it can be distinguished by its shorter stem (0.5–1.2 vs. ca. 5.0 cm), obliquely linear-lanceolate leaves (vs. oblong-lanceolate leaves), reniform and revolute epichile (vs. transversely oblong and spread) without ornamentation (vs. two conic calli near its base), and absence of middle ridge (vs. distinctly ridged) at the middle of central callus on the epichile.</p><fig id="F2" position="float" orientation="portrait"><object-id xmlns:xlink="http://www.w3.org/1999/xlink" content-type="doi" xlink:type="simple">10.3897/phytokeys.265.159138.figure2</object-id><object-id xmlns:xlink="http://www.w3.org/1999/xlink" content-type="arpha" xlink:type="simple">A835A499-1B25-5365-933F-63FAB7CD8B93</object-id><label>Figure 2.</label><caption><p>Habitat and habit of <italic><tp:taxon-name><tp:taxon-name-part taxon-name-part-type="genus" reg="Gastrochilus">Gastrochilus</tp:taxon-name-part> <tp:taxon-name-part taxon-name-part-type="species" reg="jiuzhaigouensis">jiuzhaigouensis</tp:taxon-name-part></tp:taxon-name></italic> in situ. A, B. Habitat; C–E. Flowering plants of <italic><tp:taxon-name><tp:taxon-name-part taxon-name-part-type="genus" reg="Gastrochilus">G.</tp:taxon-name-part> <tp:taxon-name-part taxon-name-part-type="species" reg="jiuzhaigouensis">Jiuzhaigouensis</tp:taxon-name-part></tp:taxon-name></italic> growing on tree branches. [Images A–E. Photographed by Da-Lin Zhu].</p></caption><graphic xmlns:xlink="http://www.w3.org/1999/xlink" xlink:href="phytokeys-265-025_article-159138__-g002.jpg" position="float" orientation="portrait" xlink:type="simple" id="oo_1437865.jpg"><uri content-type="original_file" xlink:type="simple">https://binary.pensoft.net/fig/1437865</uri></graphic></fig></tp:treatment-sec><tp:treatment-sec sec-type="description" id="SECID0EQ1AE"><title>Description.</title><p>Miniature branch epiphyte, pendent, 2.0–4.0 cm tall. Roots vermiform, 3.0–5.0 cm long, ca. 1.2 mm in diameter. Stem unbranched, 0.5–1.2 cm long, ca. 1.2 mm in diameter. Leaves thickly leathery (with fleshy mesophyll), tinged with purplish-red spots, closely arranged, distichous, alternate; blade obliquely linear-lanceolate, 1.2–2.4 × 0.3–0.6 cm, base slightly asymmetry, apex acute and ended with one lobule, lobes setaceous. Inflorescence a 1- or 2-flowered on a short rachis; peduncle curved upward and thickened, 3.0–6.0 mm long, proximally covered with one sheath; floral bracts ovate-lanceolate, 0.6–1.0 mm long, apex acute; pedicel and ovary connate, 0.8–1.1 cm long. Flowers spreading, ca. 0.8 × 1.2 cm; sepals and petals yellow-green on both sides; dorsal sepals elliptic, 4.8–6.0 × 3.6–4.2 mm, apex obtuse; lateral sepals oblong, 5.0–6.8 × 3.0–4.0 mm, apex obtuse; petals obovate, 4.0–5.8 × 3.0–4.0 mm, apex obtuse, base narrowed; lip with a reniform epichile, revolute, purplish-red, 8.0–10.0 × 4.2–5.5 mm, margin entire, smooth and glabrous above, centra thickened purple-yellow without ornamentation; hypochile sub-hemispherical, yellowish-green, 4.0–5.0 × 3.8–5.4 mm, dorsally compressed, obtuse-rounded at the apex; column cylindrical, ca. 1.0 mm; anther cap galeate with two chambers, ca. 0.8 × 0.5 mm; rostellum bilobed; pollinarium ca. 0.3 mm long; pollinia 2, ca. 0.3 × 0.2 mm, yellow, subglobular, porate; stigma deeply sunken, inverted V-shaped, ca. 0.5 mm long, white; rostellum bilobed. Fruits not mature.</p><fig id="F3" position="float" orientation="portrait"><object-id xmlns:xlink="http://www.w3.org/1999/xlink" content-type="doi" xlink:type="simple">10.3897/phytokeys.265.159138.figure3</object-id><object-id xmlns:xlink="http://www.w3.org/1999/xlink" content-type="arpha" xlink:type="simple">1ECAC507-A57E-5EE5-91AF-F00094B27C04</object-id><label>Figure 3.</label><caption><p><italic><tp:taxon-name><tp:taxon-name-part taxon-name-part-type="genus" reg="Gastrochilus">Gastrochilus</tp:taxon-name-part> <tp:taxon-name-part taxon-name-part-type="species" reg="jiuzhaigouensis">jiuzhaigouensis</tp:taxon-name-part></tp:taxon-name></italic>. A. Flowering plant; B. Leaves (B1: front view, B2: abaxial view); C. Flowers, front view; D. Flowers, abaxial view; E. Dissection of a flower (E1: dorsal sepal; E2-3: lateral sepals; E4-5: petals; E6: labellum); F. Anther cap; G. Pollinarium with pollinia; H. Raceme, lateral view; I. Labellum, lateral view. [Images A–I. photographed by Jun-Yi Zhang].</p></caption><graphic xmlns:xlink="http://www.w3.org/1999/xlink" xlink:href="phytokeys-265-025_article-159138__-g003.jpg" position="float" orientation="portrait" xlink:type="simple" id="oo_1437866.jpg"><uri content-type="original_file" xlink:type="simple">https://binary.pensoft.net/fig/1437866</uri></graphic></fig></tp:treatment-sec><tp:treatment-sec sec-type="distribution" id="SECID0EN2AE"><title>Distribution and habitat.</title><p><italic><tp:taxon-name><tp:taxon-name-part taxon-name-part-type="genus" reg="Gastrochilus">Gastrochilus</tp:taxon-name-part> <tp:taxon-name-part taxon-name-part-type="species" reg="jiuzhaigouensis">jiuzhaigouensis</tp:taxon-name-part></tp:taxon-name></italic> is currently known only from Wuhuahai, Jiuzhaigou County, Sichuan Province, Southwest China (Fig. <xref ref-type="fig" rid="F4">4</xref>). It is epiphytic on dieback tree branches on the bank of a lake of trees in the border of subalpine mixed coniferous and deciduous broadleaf forest dominated by <italic><tp:taxon-name><tp:taxon-name-part taxon-name-part-type="genus" reg="Pinus">Pinus</tp:taxon-name-part> <tp:taxon-name-part taxon-name-part-type="species" reg="tabuliformis">tabuliformis</tp:taxon-name-part></tp:taxon-name></italic> Carrièreat at elevational range between 2400 and 2500 m. Other common accompanying broadleaf trees include <tp:taxon-name><tp:taxon-name-part taxon-name-part-type="genus" reg="Acer">Acer</tp:taxon-name-part> <tp:taxon-name-part taxon-name-part-type="species" reg="stachyophyllum">stachyophyllum</tp:taxon-name-part> <tp:taxon-name-part taxon-name-part-type="infraspecific-rank">subsp.</tp:taxon-name-part> <tp:taxon-name-part taxon-name-part-type="subspecies" reg="betulifolium">betulifolium</tp:taxon-name-part></tp:taxon-name> (Maxim.) P.C. De Jong, <italic><tp:taxon-name><tp:taxon-name-part taxon-name-part-type="genus" reg="Fraxinus">Fraxinus</tp:taxon-name-part> <tp:taxon-name-part taxon-name-part-type="species" reg="chinensis">chinensis</tp:taxon-name-part></tp:taxon-name></italic> Roxb., <italic><tp:taxon-name><tp:taxon-name-part taxon-name-part-type="genus" reg="Prunus">Prunus</tp:taxon-name-part> <tp:taxon-name-part taxon-name-part-type="species" reg="tomentosa">tomentosa</tp:taxon-name-part></tp:taxon-name></italic> Thunb., and <italic><tp:taxon-name><tp:taxon-name-part taxon-name-part-type="genus" reg="Quercus">Quercus</tp:taxon-name-part> <tp:taxon-name-part taxon-name-part-type="species" reg="mongolica">mongolica</tp:taxon-name-part></tp:taxon-name></italic> Fisch. ex Ledeb., among others. And in shrub layer <italic><tp:taxon-name><tp:taxon-name-part taxon-name-part-type="genus" reg="Berberis">Berberis</tp:taxon-name-part> <tp:taxon-name-part taxon-name-part-type="species" reg="amurensis">amurensis</tp:taxon-name-part></tp:taxon-name></italic> Rupr. can reach a height of two to three meters.</p><fig id="F4" position="float" orientation="portrait"><object-id xmlns:xlink="http://www.w3.org/1999/xlink" content-type="doi" xlink:type="simple">10.3897/phytokeys.265.159138.figure4</object-id><object-id xmlns:xlink="http://www.w3.org/1999/xlink" content-type="arpha" xlink:type="simple">4FFEEB23-FEA7-543B-928A-9899A7274321</object-id><label>Figure 4.</label><caption><p>Distribution map of <italic><tp:taxon-name><tp:taxon-name-part taxon-name-part-type="genus" reg="Gastrochilus">Gastrochilus</tp:taxon-name-part> <tp:taxon-name-part taxon-name-part-type="species" reg="jiuzhaigouensis">jiuzhaigouensis</tp:taxon-name-part></tp:taxon-name></italic> and five related species in <italic><tp:taxon-name><tp:taxon-name-part taxon-name-part-type="genus" reg="Gastrochilus">Gastrochilus</tp:taxon-name-part></tp:taxon-name></italic>; <italic><tp:taxon-name><tp:taxon-name-part taxon-name-part-type="genus" reg="Gastrochilus">G.</tp:taxon-name-part> <tp:taxon-name-part taxon-name-part-type="species" reg="jiuzhaigouensis">jiuzhaigouensis</tp:taxon-name-part></tp:taxon-name>, <tp:taxon-name><tp:taxon-name-part taxon-name-part-type="genus" reg="Gastrochilus">G.</tp:taxon-name-part> <tp:taxon-name-part taxon-name-part-type="species" reg="balangshanensis">balangshanensis</tp:taxon-name-part></tp:taxon-name></italic>, <italic><tp:taxon-name><tp:taxon-name-part taxon-name-part-type="genus" reg="Gastrochilus">G.</tp:taxon-name-part> <tp:taxon-name-part taxon-name-part-type="species" reg="bernhardtianus">bernhardtianus</tp:taxon-name-part></tp:taxon-name></italic>, and <italic><tp:taxon-name><tp:taxon-name-part taxon-name-part-type="genus" reg="Gastrochilus">G.</tp:taxon-name-part> <tp:taxon-name-part taxon-name-part-type="species" reg="obovatifolius">obovatifolius</tp:taxon-name-part></tp:taxon-name></italic> are grouped in <tp:taxon-name><tp:taxon-name-part taxon-name-part-type="genus" reg="Gastrochilus">G.</tp:taxon-name-part> <tp:taxon-name-part taxon-name-part-type="infraspecific-rank">sect.</tp:taxon-name-part> <tp:taxon-name-part taxon-name-part-type="section" reg="Microphylli">Microphylli</tp:taxon-name-part></tp:taxon-name>, and <italic><tp:taxon-name><tp:taxon-name-part taxon-name-part-type="genus" reg="Gastrochilus">G.</tp:taxon-name-part> <tp:taxon-name-part taxon-name-part-type="species" reg="nanchuanensis">nanchuanensis</tp:taxon-name-part></tp:taxon-name></italic> in <tp:taxon-name><tp:taxon-name-part taxon-name-part-type="genus" reg="Gastrochilus">G.</tp:taxon-name-part> <tp:taxon-name-part taxon-name-part-type="infraspecific-rank">sect.</tp:taxon-name-part> <tp:taxon-name-part taxon-name-part-type="section" reg="Caespitosi">Caespitosi</tp:taxon-name-part></tp:taxon-name>.</p></caption><graphic xmlns:xlink="http://www.w3.org/1999/xlink" xlink:href="phytokeys-265-025_article-159138__-g004.jpg" position="float" orientation="portrait" xlink:type="simple" id="oo_1437867.jpg"><uri content-type="original_file" xlink:type="simple">https://binary.pensoft.net/fig/1437867</uri></graphic></fig></tp:treatment-sec><tp:treatment-sec sec-type="phenology" id="SECID0E1BAG"><title>Phenology.</title><p>Flowering from March to April.</p></tp:treatment-sec><tp:treatment-sec sec-type="etymology" id="SECID0E6BAG"><title>Etymology.</title><p>Its specific epithet is taken from name of Jiuzhaigou World Heritage Site, where the type specimen of this new orchid is located. Jiuzhaigou is also the name of the famous Jiuzhaigou National Park and the county name in Northwest Sichuan. It is therefore the Chinese name that is proposed as <italic>jiu zhai gou peng ju lan</italic> (九寨沟盆距兰).</p></tp:treatment-sec><tp:treatment-sec sec-type="material" id="SECID0EHCAG"><title>Additional specimens examined</title><p><bold>(paratypes).</bold> China • Sichuan: Jiuzhaigou, Wuhuahai, on lake bank of broadleaf tree at the border of subalpine coniferous mixed forest, on tree branches, elev. ca. 2,478 m, in flower, 23 April 2024, <italic>Jun-Yi Zhang &amp; Da-Lin Zhu ZJY197</italic> (CDBI!).</p></tp:treatment-sec><tp:treatment-sec sec-type="material" id="SECID0ERCAG"><title>Other specimens examined.</title><p><bold><italic><tp:taxon-name><tp:taxon-name-part taxon-name-part-type="genus" reg="Gastrochilus">Gastrochilus</tp:taxon-name-part> <tp:taxon-name-part taxon-name-part-type="species" reg="bernhardtianus">bernhardtianus</tp:taxon-name-part></tp:taxon-name></italic>.</bold> China • Yunnan: Lijiang Prefecture, Yulong County, Yunshanping, elev. ca. 3308 m, in cold-temperate, evergreen conifer forest, in flower, 20 May 2020, <italic>J.-D. Ya et al. 20CS19022</italic> (holotype KUN).</p><p><bold><italic><tp:taxon-name><tp:taxon-name-part taxon-name-part-type="genus" reg="Gastrochilus">Gastrochilus</tp:taxon-name-part> <tp:taxon-name-part taxon-name-part-type="species" reg="balangshanensis">balangshanensis</tp:taxon-name-part></tp:taxon-name></italic>.</bold> China • Sichuan: Wenchuan, Balangshan, Yinchangou, mixed coniferous forest, on tree branches, elev. ca. 2,260 m, in flower, 19 April 2023, <italic>Jun-Yi Zhang &amp; Yue-Hong Cheng ZJY185</italic> (holotype: CDBI!); <italic>ibid. loc.</italic>, mixed coniferous forest, on tree trunk, elev. ca. 2300 m, in flower, 19 April 2023, <italic>Jun-Yi Zhang &amp; Yue-Hong Cheng ZJY186</italic> (CDBI!); <italic>ibid. loc.</italic>, mixed coniferous forest, on tree branch, elev. ca. 2315 m, in fruit, 22 July 2024, <italic>Jun-Yi Zhang &amp; Yue-Hong Cheng ZJY204</italic> (CDBI!).</p></tp:treatment-sec></tp:taxon-treatment>
